# Supplementary material for: High-risk neuroblastoma with NF1 loss of function is targetable using SHP2 inhibition
Source: Cell Rep. Author manuscript; Available in PMC 2023 Jul 19. (PMC10353975; doi:10.1016/j.celrep.2022.111095)
Supplement: 2 [file NIHMS1914136-supplement-2.xlsx]

## Sheet: Sheet1
Organ	CellName	Ln_IC 50 SHP099	Ln_IC50 VX11E	Ln_IC50 Trametinib
Biliary Tract	EGI-1	6.13282	6.38671	2.18823
Biliary Tract	ETK-1	6.34346	6.95197	4.16721
Biliary Tract	HuCCT1	7.55172	2.06652	-1.29101
Biliary Tract	TGBC1TKB	7.44671	6.93401	3.43992
Biliary Tract	TGBC24TKB	7.47155	7.14873	2.93166
Bone	CADO-ES1	6.701	4.53292	3.16991
Bone	CAL-72	6.72074	4.66752	1.10682
Bone	CAL-78	6.38202	6.43457	1.71708
Bone	CHSA8926	7.57875	4.27494	0.507065
Bone	CS1	7.38922	6.49097	3.51015
Bone	ES1	6.6261	3.60395	2.96231
Bone	ES3	7.52314	4.44591	3.54886
Bone	ES4	5.28262	4.23975	1.55053
Bone	ES5	6.73075	1.94174	0.943282
Bone	ES6	4.44024	1.99339	1.09214
Bone	ES7	6.08201	2.35329	1.7372
Bone	ES8	6.95108	3.17509	2.7978
Bone	EW-1	5.88381	2.27916	0.457094
Bone	EW-11	4.28582	3.10253	1.98758
Bone	EW-12	7.6299	1.96167	2.71756
Bone	EW-13	5.02572	2.6718	3.14773
Bone	EW-16	3.95947	2.01955	0.103005
Bone	EW-18	6.62356	2.26753	-0.033922
Bone	EW-22	5.9572	6.36948	2.55106
Bone	EW-24	7.21124	2.85724	-1.6818
Bone	EW-3	7.24092	3.22238	2.58332
Bone	EW-7	6.4486	3.21311	2.59498
Bone	G-292 Clone A141B1	2.71537	0.928506	-2.55246
Bone	H-EMC-SS	3.02813	-1.01799	-4.73812
Bone	HOS	6.32309	3.71489	3.03088
Bone	HuO-3N1	6.04297	5.10418	1.33421
Bone	HuO9	7.02806	1.41903	1.10002
Bone	MG-63	3.41608	1.94949	0.956733
Bone	MHH-ES-1	5.89664	2.02988	1.84347
Bone	NOS-1	3.41868	0.234397	-2.11767
Bone	NY	5.81564	4.49378	2.08603
Bone	Saos-2	2.42218	3.07562	1.95831
Bone	SJSA-1	7.35565	2.49292	2.41979
Bone	SK-ES-1	7.00606	4.47832	2.99524
Bone	SK-PN-DW	5.82509	4.13967	3.4716
Bone	TC-71	7.3067	6.26691	3.21403
Bone	U-2 OS	4.92185	3.1881	0.827308
Brain	42-MG-BA	5.83039	5.93047	3.1827
Brain	8-MG-BA	7.43621	6.1573	2.66083
Brain	A172	7.16628	3.46634	-0.156024
Brain	AM-38	6.62473	3.20045	3.38955
Brain	Becker	5.26347	5.00364	3.10228
Brain	CAS-1	5.94642	1.78527	-1.05999
Brain	CCF-STTG1	6.73866	6.36126	3.70701
Brain	D-247MG	3.39332	1.92679	-1.55758
Brain	D-263MG	5.16251	2.70821	3.65303
Brain	D-336MG	6.0185	3.05548	2.22491
Brain	D-392MG	5.40699	0.518048	-2.11547
Brain	D-423MG	6.24078	2.83843	2.3423
Brain	D-502MG	5.50656	3.15218	1.92701
Brain	D-542MG	5.68499	6.73475	1.23283
Brain	D-566MG	6.99444	5.40408	2.77882
Brain	D283 Med	4.95881	4.12438	2.23252
Brain	Daoy	6.68511	5.06988	1.25139
Brain	DBTRG-05MG	7.33834	4.27381	7.6057
Brain	DK-MG	2.47938	2.66845	-3.48384
Brain	GAMG	7.31703	6.77605	2.50303
Brain	GB-1	5.52548	2.59801	-2.08414
Brain	GI-1	7.37701	4.59462	2.44669
Brain	GMS-10	6.64523	3.05774	1.39964
Brain	H4	6.86004	6.90316	3.29229
Brain	Hs 683	7.01231	6.97985	3.86658
Brain	KALS-1	5.84683	2.8089	1.36547
Brain	KINGS-1	5.92066	2.77597	-0.84285
Brain	KNS-42	6.67792	4.43237	3.21208
Brain	KNS-81-FD	6.90898	2.66575	1.91161
Brain	KS-1	6.24827	0.888944	-2.92249
Brain	LN-18	7.53495	3.09178	0.63911
Brain	LN-229	7.66043	3.29377	0.347107
Brain	LN-405	6.09537	3.60125	0.966566
Brain	LNZTA3WT4	7.07568	6.75274	3.9556
Brain	M059J	7.34363	4.71872	1.92368
Brain	MOG-G-CCM	5.82127	2.15194	-0.593548
Brain	MOG-G-UVW	7.28741	3.73809	-0.465865
Brain	NMC-G1	7.12729	2.81424	2.16065
Brain	no-10	6.27596	4.52327	2.25085
Brain	no-11	6.78297	6.313	2.51677
Brain	ONS-76	7.38649	1.46269	-0.081795
Brain	PFSK-1	6.71046	6.78025	3.37713
Brain	SF-295	7.3549	6.72018	3.46799
Brain	SF126	7.77972	3.87407	2.4132
Brain	SF268	7.53327	5.07173	3.26622
Brain	SF539	7.32193	5.42157	2.78628
Brain	SK-MG-1	3.92985	4.93263	2.07739
Brain	SNB75	7.46708	5.65436	2.38296
Brain	SW 1088	7.26194	6.38754	3.57794
Brain	SW 1783	7.01623	6.79257	3.06915
Brain	T98G	6.77714	6.29158	3.01522
Brain	U-118 MG	5.43457	3.37657	-0.18267
Brain	U-251 MG	7.11186	4.8203	2.30974
Brain	U-87 MG	6.42336	6.69077	3.19695
Brain	YH-13	6.25885	5.36634	3.31954
Brain	YKG-1	6.14183	6.05947	0.994846
Breast	AU565	7.58907	6.53351	3.2483
Breast	BT-20	6.51449	4.96116	2.58276
Breast	BT-474	6.2892	6.1089	2.49937
Breast	BT-483	6.53553	6.10587	3.63838
Breast	BT-549	6.29834	3.64361	0.115756
Breast	CAL-120	5.7283	4.19732	0.402942
Breast	CAL-148	6.30397	5.17591	2.83239
Breast	CAL-51	6.30931	3.383	1.41077
Breast	CAL-85-1	6.37284	2.37121	1.29553
Breast	CAMA-1	6.30891	2.12544	0.115194
Breast	COLO-824	5.11731	1.36313	-2.07597
Breast	DU4475	6.70432	-1.94044	-10.732
Breast	EFM-19	6.41605	4.03349	3.7434
Breast	EFM-192A	5.7633	5.39654	3.04404
Breast	EVSA-T	7.65877	4.89472	3.37996
Breast	HCC1143	4.81691	2.14325	-1.31745
Breast	HCC1187	4.35419	0.523205	-2.77441
Breast	HCC1395	6.57981	2.1348	1.06674
Breast	HCC1419	4.54016	6.6152	2.03406
Breast	HCC1569	4.75753	4.85326	2.86728
Breast	HCC1599	7.25165	3.69086	-3.30292
Breast	HCC1806	5.07144	6.39348	0.933218
Breast	HCC1937	6.46809	3.77298	1.79577
Breast	HCC1954	4.12639	3.32267	0.755706
Breast	HCC2157	5.23005	3.56906	3.09481
Breast	HCC2218	7.40407	3.59293	-0.413558
Breast	HCC38	5.54076	5.89578	2.66711
Breast	HCC70	5.64531	3.06421	-1.90307
Breast	HDQ-P1	4.48294	5.42673	0.934189
Breast	Hs 578T	7.74341	6.59164	-0.35779
Breast	MCF7	7.05599	6.87028	3.7825
Breast	MDA-MB-157	6.54089	6.63417	3.70429
Breast	MDA-MB-231	7.14203	1.83006	-0.888455
Breast	MDA-MB-330	5.21294	5.87264	0.98366
Breast	MDA-MB-361	6.75319	3.60182	2.32933
Breast	MDA-MB-415	7.02771	2.44876	0.580562
Breast	MDA-MB-436	6.05681	6.62621	2.98089
Breast	MDA-MB-453	5.57663	2.09692	-0.674191
Breast	MDA-MB-468	4.68476	5.60543	3.67553
Breast	MFM-223	6.91126	2.09002	0.163709
Breast	MRK-nu-1	5.04662	6.08693	3.35595
Breast	OCUB-M	5.2194	2.2222	2.21548
Breast	T47D	4.92955	1.92393	2.73803
Breast	UACC-893	5.12141	4.95748	0.516313
Breast	YMB-1-E	6.08572	4.29471	3.59066
Breast	ZR-75-30	6.1114	2.0212	2.28453
Cervix	C-33 A	2.81733	0.788468	-2.77927
Cervix	C-4 I	6.9378	2.51668	1.18284
Cervix	Ca Ski	7.70881	5.4856	2.45031
Cervix	DoTc2 4510	3.25383	0.924865	-2.22226
Cervix	HeLa	6.53381	6.9025	3.83036
Cervix	HT-3	4.27048	1.87243	-2.00068
Cervix	ME-180	5.59426	3.38823	4.14086
Cervix	MS751	7.08026	5.57011	3.47782
Cervix	OMC-1	6.93546	2.02583	-0.160778
Cervix	SiHa	6.30297	6.05196	2.1423
Cervix	SISO	6.86643	4.19588	6.06601
Cervix	SKG-IIIa	4.57466	2.96787	0.48781
Cervix	SW756	7.88187	1.16829	-2.40777
Cervix	TC-YIK	5.2988	0.826273	-3.61488
Esophagus	COLO-680N	6.70569	2.95591	1.97439
Esophagus	EC-GI-10	2.11177	1.83124	0.379642
Esophagus	ESO26	1.00979	0.628172	-2.08731
Esophagus	FLO-1	6.58047	4.49087	4.37136
Esophagus	HCE-4	7.68372	4.57279	2.53501
Esophagus	KYAE-1	4.69463	3.41161	1.07544
Esophagus	KYSE-140	6.35542	1.19915	-2.35708
Esophagus	KYSE-150	7.03003	1.39189	-1.1761
Esophagus	KYSE-180	6.63188	5.73917	2.64128
Esophagus	KYSE-220	4.87183	2.95708	6.71714
Esophagus	KYSE-270	4.55032	2.65514	1.78572
Esophagus	KYSE-410	5.31659	1.43717	4.04545
Esophagus	KYSE-450	3.39717	1.89864	0.679409
Esophagus	KYSE-50	4.98426	6.56806	2.68825
Esophagus	KYSE-510	6.78992	4.59928	2.71942
Esophagus	KYSE-520	4.29641	3.12216	1.93549
Esophagus	KYSE-70	5.73864	3.67608	3.66464
Esophagus	OACM5-1	2.77402	2.04956	1.86629
Esophagus	OACp4C	4.74716	0.614247	-2.61564
Esophagus	OE19	5.16671	2.02349	-0.959385
Esophagus	OE21	5.20827	1.21242	-1.90588
Esophagus	OE33	2.88825	3.16398	-0.413804
Esophagus	SK-GT-4	6.05612	2.80134	1.79417
Esophagus	T.T	2.78353	5.04846	1.29185
Esophagus	TE-1	6.58276	5.25645	2.89129
Esophagus	TE-10	4.32901	2.96902	-0.457136
Esophagus	TE-11	6.98304	7.06878	3.94345
Esophagus	TE-12	3.41514	1.98487	-0.21083
Esophagus	TE-15	0.906134	-0.371856	-5.1451
Esophagus	TE-4	7.87387	2.01791	-0.644666
Esophagus	TE-5	6.04662	3.7755	3.93277
Esophagus	TE-6	1.87752	1.11512	-2.38297
Esophagus	TE-8	4.48144	1.71024	-2.61383
Esophagus	TE-9	7.07209	5.66595	2.38045
Head & Neck	SAT	1.90732	1.86531	-0.906905
Head & Neck	A253	6.85187	7.09089	3.73248
Head & Neck	BB30-HNC	6.8796	1.79363	1.13705
Head & Neck	BB49-HNC	7.59115	2.45471	0.005193
Head & Neck	BHY	5.96556	5.21982	0.342641
Head & Neck	BICR 10	5.30018	2.70478	-0.92668
Head & Neck	BICR 22	7.63149	0.240052	-4.20237
Head & Neck	BICR 31	3.05883	3.8126	-0.463957
Head & Neck	BICR 78	4.3955	0.3962	-3.0647
Head & Neck	Ca9-22	7.03658	2.11869	-1.66782
Head & Neck	CAL 27	3.19124	4.63268	1.59339
Head & Neck	CAL-33	7.42187	3.60262	0.11299
Head & Neck	Detroit 562	2.3709	3.86715	6.00271
Head & Neck	DOK	2.75867	1.56649	-3.68306
Head & Neck	FaDu	6.85122	4.68529	5.56309
Head & Neck	H3118	2.96969	-0.923183	-2.82377
Head & Neck	HN	7.2347	6.8842	0.303458
Head & Neck	HO-1-N-1	7.13519	3.77684	-0.745088
Head & Neck	HO-1-u-1	7.36527	6.7645	2.02029
Head & Neck	HSC-2	6.66347	7.1957	3.42713
Head & Neck	HSC-3	6.95713	6.19927	1.93093
Head & Neck	HSC-4	2.01663	1.95586	-0.145635
Head & Neck	JHU-011	3.57765	1.1389	-1.75071
Head & Neck	JHU-022	2.12516	1.94016	-2.76008
Head & Neck	KON	5.41796	2.375	-0.492038
Head & Neck	KOSC-2 cl3-43	2.78255	2.86907	4.92874
Head & Neck	LB771-HNC	6.49824	6.72956	3.71166
Head & Neck	OSC-19	5.07159	3.32838	-3.44386
Head & Neck	OSC-20	6.2612	2.84129	0.438758
Head & Neck	PCI-15A	2.79556	0.549413	-4.57852
Head & Neck	PCI-30	5.43632	5.09396	0.527283
Head & Neck	PCI-38	2.73908	3.499	0.557941
Head & Neck	PCI-4B	3.40621	0.677857	-4.85885
Head & Neck	PCI-6A	3.49907	2.55885	-0.044561
Head & Neck	PE/CA-PJ15	5.8754	-0.737521	-4.09818
Head & Neck	RPMI 2650	6.74675	3.00519	0.592233
Head & Neck	SAS	3.68241	2.13814	-0.845395
Head & Neck	SCC-15	5.55798	2.13521	-0.962065
Head & Neck	SCC-25	3.56152	0.375219	-3.97874
Head & Neck	SCC-9	2.9439	0.032547	-5.12716
Head & Neck	SKN-3	3.41008	2.72468	0.507445
Intestine	C2BBe1	7.71029	2.79365	-0.957767
Intestine	CaR-1	5.69337	1.98063	-4.12091
Intestine	CCK-81	1.10353	0.234221	-3.29711
Intestine	CL-11	6.42246	-0.170284	-4.81783
Intestine	COLO 205	7.30349	-0.963537	-7.52977
Intestine	COLO-320-HSR	6.45512	2.16254	2.91561
Intestine	COLO-678	5.8559	0.163739	-5.01798
Intestine	CW-2	6.13217	1.15592	-0.593016
Intestine	DIFI	2.92323	0.136484	-3.99604
Intestine	GP5d	6.93534	1.58117	-4.65916
Intestine	HCC-56	5.42545	-0.720204	-5.53272
Intestine	HCC2998	7.65338	-1.3152	-6.6485
Intestine	HCT 116	7.79099	0.920386	0.125161
Intestine	HCT-15	7.24006	6.8062	2.49232
Intestine	HT-29	6.64676	-0.669477	-5.70976
Intestine	HT115	6.45984	0.143973	-3.35686
Intestine	HT55	5.14689	-0.187059	-4.26723
Intestine	KM12	4.67996	0.943547	-3.75995
Intestine	LoVo	7.6395	6.86561	3.41544
Intestine	LS-1034	7.19219	-0.21492	-4.4943
Intestine	LS-123	6.16259	3.23208	0.670445
Intestine	LS-411N	6.95673	-1.00537	-8.44541
Intestine	LS-513	5.90204	-0.972666	-5.11351
Intestine	LS180	7.80204	2.62562	-0.835252
Intestine	MDST8	7.44033	1.41401	4.59691
Intestine	NCI-H630	6.12658	0.578072	-3.60867
Intestine	NCI-H716	3.49384	0.688204	-3.65183
Intestine	NCI-H747	6.60223	0.205499	-4.47357
Intestine	RCM-1	5.76225	1.16294	-4.09243
Intestine	RKO	7.49605	0.288417	-3.05361
Intestine	SK-CO-1	2.69581	-0.277572	-5.15277
Intestine	SNU-175	1.1469	-0.094826	-4.81659
Intestine	SNU-407	5.44834	2.50417	0.864057
Intestine	SNU-61	5.35623	0.755384	-2.33038
Intestine	SNU-81	6.64346	3.9474	-0.066399
Intestine	SNU-C1	6.15183	-2.25206	-8.70346
Intestine	SNU-C2B	4.23402	0.491762	-3.45826
Intestine	SNU-C5	7.52323	3.10084	1.12429
Intestine	SW 1116	7.569	0.132951	-1.40897
Intestine	SW 1417	5.67504	1.6665	1.06104
Intestine	SW 1463	6.36845	0.880775	-2.48284
Intestine	SW 48	4.97009	0.861766	2.07784
Intestine	SW-948	6.14836	0.27587	-5.40556
Intestine	SW620	7.75856	2.53777	-1.10649
Intestine	SW837	6.51649	1.31071	-2.67836
Intestine	T84	6.77692	2.60497	-2.25809
Kidney	769-P	2.7299	2.42825	0.308937
Kidney	786-O	5.24489	1.34295	-1.57479
Kidney	A498	6.33443	6.06023	3.86475
Kidney	A704	6.40964	0.617237	-0.459899
Kidney	ACHN	4.48528	1.99482	3.04419
Kidney	BB65-RCC	5.20778	5.15714	2.70566
Kidney	BFTC-909	7.06826	6.71014	2.55751
Kidney	Caki-1	5.30754	2.99283	0.558689
Kidney	CAL-54	4.10759	1.32697	2.11908
Kidney	G-401	6.72334	1.15571	-0.698198
Kidney	G-402	5.76634	1.96388	0.775794
Kidney	HA7-RCC	6.14552	4.89416	5.07081
Kidney	KMRC-1	5.43497	3.68002	2.90917
Kidney	KMRC-20	7.72485	6.5457	2.38957
Kidney	LB1047-RCC	7.45692	6.60459	3.47507
Kidney	LB2241-RCC	5.83063	2.85266	1.47091
Kidney	LB996-RCC	4.13434	7.0613	2.49496
Kidney	NCC021	6.20235	3.07962	1.15248
Kidney	OS-RC-2	6.23316	3.28458	1.28771
Kidney	RCC-AB	3.36449	2.0322	-0.01246
Kidney	RCC-ER	5.49913	3.53431	1.99221
Kidney	RCC-FG2	6.69779	2.81368	0.501859
Kidney	RCC-JF	4.81232	2.03167	0.490357
Kidney	RCC-JW	7.81053	1.17474	-1.30764
Kidney	RCC-MF	5.59126	2.91401	1.80844
Kidney	RCC10RGB	1.75687	1.01112	-2.60878
Kidney	RXF393	4.6814	1.12508	-2.268
Kidney	SN-12C	7.16993	5.76519	3.85853
Kidney	SW 13	7.66254	2.54054	0.655407
Kidney	SW 156	5.19385	3.46312	1.2638
Kidney	TK10	5.60337	5.00856	1.44004
Kidney	UO-31	6.64074	3.68163	2.75029
Kidney	VMRC-RCW	5.82113	3.1407	1.29562
Kidney	VMRC-RCZ	4.54864	2.50827	2.13246
Leukemia	697	6.36477	3.67267	2.30768
Leukemia	ALL-PO	6.10013	2.953	3.6389
Leukemia	ARH-77	6.20965	4.1151	1.14404
Leukemia	ATN-1	7.29934	3.14439	2.82156
Leukemia	BALL-1	7.31227	6.18565	3.19013
Leukemia	BE-13	6.07926	2.26008	2.7845
Leukemia	BV-173	0.086673	2.67727	-1.8659
Leukemia	CCRF-CEM	5.89221	2.4222	0.616673
Leukemia	CESS	4.68987	1.66763	0.551837
Leukemia	CMK	1.30493	1.90911	0.808709
Leukemia	CML-T1	6.18709	6.12322	-2.66539
Leukemia	CTV-1	-0.125345	1.44375	-1.70782
Leukemia	DEL	7.19503	6.56102	3.66618
Leukemia	DND-41	5.87924	1.08843	-3.70202
Leukemia	EHEB	7.8665	2.37739	-1.64424
Leukemia	EJM	5.99664	4.57555	1.95789
Leukemia	EM-2	5.24411	0.906948	-5.02946
Leukemia	GDM-1	1.80333	0.046508	-3.66387
Leukemia	GR-ST	6.89339	4.45959	3.20311
Leukemia	HAL-01	5.48086	1.96904	-2.41724
Leukemia	HC-1	5.62497	1.06871	-4.11517
Leukemia	HEL	2.63753	4.03174	1.61028
Leukemia	HL-60	7.2905	0.177632	-11.2591
Leukemia	JJN-3	6.79609	4.87774	3.13088
Leukemia	JURKAT	7.00524	6.50784	3.67557
Leukemia	JURL-MK1	-0.03618	-1.53422	-4.85032
Leukemia	JVM-2	6.83394	4.07348	0.463725
Leukemia	JVM-3	6.17727	1.58206	-3.28954
Leukemia	K-562	1.37045	2.22989	-0.735632
Leukemia	KARPAS-45	7.34578	2.25347	2.52811
Leukemia	KARPAS-620	3.11801	0.982452	-1.55308
Leukemia	KCL-22	-0.362848	1.28903	-3.80295
Leukemia	KE-37	5.55714	6.15997	3.35007
Leukemia	KG-1	-0.606948	0.773656	-4.60638
Leukemia	KMOE-2	7.12508	-1.05953	-6.8049
Leukemia	KMS-12-BM	7.24198	1.14024	2.6767
Leukemia	KOPN-8	6.96411	0.58662	-5.55895
Leukemia	KU812	7.51898	3.79654	3.0916
Leukemia	KY821	6.19534	1.02895	-3.87702
Leukemia	L-363	5.32027	3.2123	3.30157
Leukemia	LAMA-84	-1.73985	-0.854616	-5.8944
Leukemia	LC4-1	3.90681	-1.46234	-9.74004
Leukemia	Loucy	4.61724	6.85543	3.41944
Leukemia	LP-1	6.34139	2.01463	2.0804
Leukemia	ME-1	5.83973	0.131682	-6.6598
Leukemia	MEG-01	0.549656	-0.421513	-5.60368
Leukemia	MHH-CALL-2	7.41299	6.66381	3.90294
Leukemia	ML-2	7.4493	-0.711509	-7.18482
Leukemia	MLMA	6.41514	5.99567	3.00991
Leukemia	MN-60	7.12933	6.81211	3.10107
Leukemia	Mo-T	7.00841	1.42406	2.22488
Leukemia	MOLM-13	1.2794	1.06482	-3.55478
Leukemia	MOLP-8	4.7514	1.11784	2.60613
Leukemia	MOLT-13	1.46924	1.14564	-3.30242
Leukemia	MOLT-16	0.573177	2.85066	0.807753
Leukemia	MOLT-4	5.31921	1.74202	3.95052
Leukemia	MONO-MAC-6	4.34467	6.15533	0.826228
Leukemia	MV-4-11	0.965544	1.00243	-4.37638
Leukemia	MY-M12	3.92884	1.60527	1.01271
Leukemia	NALM-6	5.10035	1.69167	2.93366
Leukemia	NB-4	7.32215	-0.850166	-13.569
Leukemia	NKM-1	-0.632247	1.27072	-4.67532
Leukemia	NOMO-1	7.32171	-0.155804	-4.43508
Leukemia	OCI-AML2	7.37932	-1.13997	-14.7387
Leukemia	OCI-AML3	6.26611	0.357518	-6.21297
Leukemia	OCI-AML5	0.419741	0.499751	-4.91907
Leukemia	OCI-M1	-0.449487	0.174132	-3.60502
Leukemia	OPM-2	2.37923	1.93329	-2.73601
Leukemia	P12-ICHIKAWA	7.20809	1.63295	-1.33243
Leukemia	P30/OHK	2.3759	3.93749	1.59547
Leukemia	P31/FUJ	7.46365	4.17295	-0.336857
Leukemia	PF-382	5.1574	1.78186	-4.24554
Leukemia	QIMR-WIL	6.20615	1.92047	-0.067375
Leukemia	RCH-ACV	6.76591	6.07949	1.99957
Leukemia	Reh	6.80316	3.7882	3.32228
Leukemia	ROS-50	6.23697	6.06982	2.8213
Leukemia	RPMI-8402	6.9495	6.08462	3.07358
Leukemia	RPMI-8866	6.81872	6.62319	4.09266
Leukemia	RS4;11	7.54216	6.26488	2.59612
Leukemia	SIG-M5	7.63426	-4.20758	-12.5125
Leukemia	SK-MM-2	3.82577	5.97869	2.24089
Leukemia	SKM-1	7.31655	-1.21512	-8.82805
Leukemia	SUP-T1	7.13389	6.21579	3.72574
Leukemia	TALL-1	6.90337	1.18976	-2.85542
Leukemia	THP-1	6.06155	5.92864	3.95542
Leukemia	U-698-M	7.0597	6.03756	3.50206
Leukemia	U266B1	6.77231	1.04334	-3.6522
Liver	C3A	7.2512	1.69194	-2.52721
Liver	Hep 3B2.1-7	7.09926	-1.40418	-4.02022
Liver	HLE	5.85882	5.74159	2.38579
Liver	huH-1	6.77287	4.56934	2.54859
Liver	HuH-7	4.20234	0.27047	-3.06188
Liver	JHH-1	2.09677	-1.204	-5.41125
Liver	JHH-2	5.86766	3.46545	0.479317
Liver	JHH-4	5.87831	0.107596	-2.5082
Liver	JHH-6	7.48009	6.63929	2.919
Liver	JHH-7	7.47628	1.16829	-0.616057
Liver	SK-HEP-1	7.31314	4.7371	5.24242
Liver	SNU-182	4.15096	4.38218	2.49561
Liver	SNU-387	6.54921	4.01849	0.978955
Liver	SNU-398	7.09034	2.75525	0.567025
Liver	SNU-423	5.57501	1.98214	1.52223
Liver	SNU-449	3.42893	2.84732	2.1663
Liver	SNU-475	6.90406	5.17612	2.18422
Lung	COLO-668	4.23743	1.36026	-0.723569
Lung	COR-L279	5.02729	5.56784	2.4394
Lung	COR-L311	5.82526	5.61356	3.10502
Lung	COR-L321	6.72177	4.55336	2.45401
Lung	COR-L88	5.88805	4.55872	2.97046
Lung	COR-L95	7.17156	-1.40829	0.64709
Lung	CPC-N	6.20868	3.16392	2.03587
Lung	DMS 114	1.1385	2.16171	3.26261
Lung	DMS 273	7.39208	3.28558	2.5125
Lung	DMS 53	6.68647	1.25976	0.116214
Lung	H292	1.84022	0.965509	-4.43658
Lung	HCC-33	7.23238	4.52766	0.775003
Lung	IST-SL1	6.48599	3.39877	2.76669
Lung	IST-SL2	5.76182	6.04607	3.15495
Lung	LB647-SCLC	7.01541	3.18996	2.47375
Lung	LU-134-A	5.60773	6.03954	2.94308
Lung	Lu-135	6.53688	3.33588	1.78954
Lung	LU-139	5.10431	4.82135	1.89819
Lung	MS-1-L	6.9921	3.70433	2.8867
Lung	NCI-H1048	3.26165	2.41296	1.12704
Lung	NCI-H1092	6.77869	3.96373	2.06244
Lung	NCI-H1105	6.25259	5.30833	3.52409
Lung	NCI-H1304	5.40719	4.39209	3.53224
Lung	NCI-H1341	7.01523	6.75126	2.21739
Lung	NCI-H1417	4.59647	-0.854859	-5.62462
Lung	NCI-H1435	6.75122	4.42196	1.37143
Lung	NCI-H1436	6.36373	3.69069	1.89625
Lung	NCI-H146	4.93287	3.365	2.74263
Lung	NCI-H1694	7.06074	5.90031	3.55589
Lung	NCI-H1836	6.49695	4.18526	1.67979
Lung	NCI-H187	2.56003	5.79429	3.38077
Lung	NCI-H1876	4.63068	3.98825	2.00056
Lung	NCI-H196	6.59817	6.66068	3.43654
Lung	NCI-H2029	6.00701	1.90652	1.86838
Lung	NCI-H2066	4.14242	4.49536	1.68287
Lung	NCI-H2081	7.15998	4.95585	3.28073
Lung	NCI-H209	7.57605	2.54253	2.15812
Lung	NCI-H211	4.95899	2.40328	1.94272
Lung	NCI-H2110	5.73463	6.44991	1.85819
Lung	NCI-H2135	7.26612	-0.84238	-6.22733
Lung	NCI-H2141	6.63569	6.27198	2.73343
Lung	NCI-H2171	5.85217	4.09727	1.90519
Lung	NCI-H2172	7.415	6.14264	3.16598
Lung	NCI-H2196	5.81145	4.55182	2.38185
Lung	NCI-H2227	5.53946	4.40427	-0.585186
Lung	NCI-H345	5.14677	6.35021	3.08333
Lung	NCI-H446	5.06234	4.74542	1.53886
Lung	NCI-H510A	6.34046	1.65338	0.524037
Lung	NCI-H524	6.78079	4.70397	3.26836
Lung	NCI-H526	5.38679	6.41707	3.38523
Lung	NCI-H64	7.55855	3.06751	2.59195
Lung	NCI-H69	6.9533	2.44649	3.03518
Lung	NCI-H82	7.50831	3.47931	0.703414
Lung	NCI-H841	5.71656	4.57777	2.04896
Lung	SBC-1	7.15938	6.03061	1.44555
Lung	SBC-3	7.5074	3.14243	1.47824
Lung	SBC-5	6.37856	6.93252	3.98764
Lung	SHP-77	5.84378	1.75675	3.2984
Lung	SW 1271	5.38602	2.83088	-1.67067
Lung:NSCLC	201T	6.96113	6.5068	3.59975
Lung:NSCLC	A-427	5.07188	0.665798	-3.13994
Lung:NSCLC	A549	7.35001	6.42175	-0.776873
Lung:NSCLC	ABC-1	7.04549	3.00544	0.927956
Lung:NSCLC	BEN	4.63836	3.55871	1.17562
Lung:NSCLC	CAL-12T	7.05863	6.74876	3.68542
Lung:NSCLC	Calu-3	4.70076	1.48748	-2.74943
Lung:NSCLC	Calu-6	7.50557	-0.542115	-5.19747
Lung:NSCLC	ChaGo-K-1	7.62505	5.89961	3.31724
Lung:NSCLC	COR-L 105	2.69065	1.32844	-3.74051
Lung:NSCLC	COR-L23	7.39015	2.2643	-0.106783
Lung:NSCLC	EBC-1	7.21451	0.226447	-3.96177
Lung:NSCLC	EKVX	5.17282	1.21539	-2.81995
Lung:NSCLC	EMC-BAC-1	2.02496	0.784271	-4.5298
Lung:NSCLC	EMC-BAC-2	7.17182	4.69668	-1.27339
Lung:NSCLC	EPLC-272H	4.31384	1.13814	-1.62715
Lung:NSCLC	H3255	3.46219	1.79008	-1.24329
Lung:NSCLC	HARA	7.60429	5.58258	-0.070528
Lung:NSCLC	HCC-15	6.96801	6.06114	3.27108
Lung:NSCLC	HCC-366	7.37597	6.73856	3.54397
Lung:NSCLC	HCC-44	7.16165	5.66186	3.06344
Lung:NSCLC	HCC-78	3.14356	2.16224	-1.0751
Lung:NSCLC	HCC-827	3.43759	6.48689	2.28319
Lung:NSCLC	HOP-62	7.19477	6.55104	0.82542
Lung:NSCLC	HOP92	4.087	0.018781	-3.41953
Lung:NSCLC	IA-LM	7.4959	0.980593	-2.82572
Lung:NSCLC	KNS-62	7.16138	2.27895	-1.72901
Lung:NSCLC	LC-2-ad	4.40608	1.77898	-1.76977
Lung:NSCLC	LCLC-103H	7.30102	6.73956	3.25129
Lung:NSCLC	LCLC-97TM1	7.25182	1.80498	-1.3921
Lung:NSCLC	LK-2	6.13761	3.90972	3.14896
Lung:NSCLC	LOU-NH91	7.7273	6.92558	3.54204
Lung:NSCLC	LU65	7.39616	0.595267	-2.80781
Lung:NSCLC	LU99A	7.52659	2.86877	-2.49361
Lung:NSCLC	LXF-289	7.36395	6.70488	2.97255
Lung:NSCLC	NCI-H1155	7.38652	6.23216	3.83866
Lung:NSCLC	NCI-H1299	6.85523	3.7873	1.60081
Lung:NSCLC	NCI-H1355	7.16134	2.82782	1.07935
Lung:NSCLC	NCI-H1395	5.05378	1.89562	0.879402
Lung:NSCLC	NCI-H1437	7.09174	5.85941	1.43176
Lung:NSCLC	NCI-H1563	5.42259	2.49725	0.722
Lung:NSCLC	NCI-H1568	1.72326	1.1081	-3.58813
Lung:NSCLC	NCI-H1573	7.45574	6.62926	2.61281
Lung:NSCLC	NCI-H1581	4.39551	0.247266	-2.91273
Lung:NSCLC	NCI-H1623	0.830937	1.09797	-1.18326
Lung:NSCLC	NCI-H1648	7.64089	2.91118	-0.067506
Lung:NSCLC	NCI-H1650	7.33162	6.2838	2.29452
Lung:NSCLC	NCI-H1651	7.11582	5.98018	3.05812
Lung:NSCLC	NCI-H1666	5.14492	-0.157988	-5.31653
Lung:NSCLC	NCI-H1693	3.85636	0.922649	0.041433
Lung:NSCLC	NCI-H1703	5.64593	1.71715	3.12166
Lung:NSCLC	NCI-H1734	6.5641	4.45887	0.741087
Lung:NSCLC	NCI-H1755	7.24404	5.89775	0.620505
Lung:NSCLC	NCI-H1770	7.63844	-0.93027	-8.00464
Lung:NSCLC	NCI-H1781	5.87622	1.58137	-0.969998
Lung:NSCLC	NCI-H1792	7.48476	0.565677	-0.903067
Lung:NSCLC	NCI-H1793	6.33897	2.6074	0.850735
Lung:NSCLC	NCI-H1838	4.17964	2.76961	-1.20918
Lung:NSCLC	NCI-H1869	6.9002	1.17291	-0.642316
Lung:NSCLC	NCI-H1915	7.37253	6.8514	3.36465
Lung:NSCLC	NCI-H1944	7.17508	0.490699	-3.45797
Lung:NSCLC	NCI-H1975	3.89384	1.92647	-0.578441
Lung:NSCLC	NCI-H1993	1.66636	0.223888	-2.81128
Lung:NSCLC	NCI-H2009	7.50255	3.07793	0.655961
Lung:NSCLC	NCI-H2023	7.34395	6.53652	3.52694
Lung:NSCLC	NCI-H2030	7.37101	2.25658	-0.091808
Lung:NSCLC	NCI-H2085	4.94989	3.35729	6.10198
Lung:NSCLC	NCI-H2087	7.08059	0.217594	-4.51317
Lung:NSCLC	NCI-H2122	6.90496	3.44869	-0.342679
Lung:NSCLC	NCI-H2170	6.48527	0.431622	-2.38903
Lung:NSCLC	NCI-H2228	6.94829	6.8899	1.42863
Lung:NSCLC	NCI-H226	7.75874	3.05222	-0.354866
Lung:NSCLC	NCI-H2291	6.16268	-0.420245	-5.07763
Lung:NSCLC	NCI-H23	7.23356	1.93061	-0.946596
Lung:NSCLC	NCI-H2347	7.36845	1.00657	-3.0618
Lung:NSCLC	NCI-H2405	7.20686	4.92786	-0.841896
Lung:NSCLC	NCI-H2444	6.96494	1.48657	-1.39131
Lung:NSCLC	NCI-H3122	7.61084	1.91037	-1.64837
Lung:NSCLC	NCI-H322M	2.13393	1.58395	-1.63535
Lung:NSCLC	NCI-H358	4.0776	0.989609	-3.13142
Lung:NSCLC	NCI-H441	7.88355	4.4651	2.39056
Lung:NSCLC	NCI-H460	6.91465	3.72348	1.98392
Lung:NSCLC	NCI-H520	7.7443	6.8191	3.24619
Lung:NSCLC	NCI-H522	4.79741	4.13331	2.05857
Lung:NSCLC	NCI-H596	4.99713	6.52475	1.14438
Lung:NSCLC	NCI-H647	7.3392	7.01476	3.91913
Lung:NSCLC	NCI-H650	7.43741	6.65179	3.32637
Lung:NSCLC	NCI-H661	5.87832	2.41389	0.566811
Lung:NSCLC	NCI-H720	6.59509	-0.927888	-7.39938
Lung:NSCLC	NCI-H727	4.3435	-0.40858	-5.63312
Lung:NSCLC	NCI-H810	4.22229	2.60885	1.94475
Lung:NSCLC	NCI-H835	5.77456	3.7031	0.975331
Lung:NSCLC	NCI-H838	7.68452	6.66781	4.07212
Lung:NSCLC	PC-14	7.32579	6.87256	3.70331
Lung:NSCLC	PC-3 [JPC-3]	5.15036	2.4744	-1.62566
Lung:NSCLC	RERF-LC-KJ	7.47574	3.77162	-2.27253
Lung:NSCLC	RERF-LC-MS	5.4962	5.62416	2.13702
Lung:NSCLC	RERF-LC-Sq1	2.93832	1.58633	-2.63414
Lung:NSCLC	SK-LU-1	7.33769	5.42349	-0.449815
Lung:NSCLC	SK-MES-1	4.20606	0.097491	-3.59197
Lung:NSCLC	SW 1573	7.48865	6.52042	3.08366
Lung:NSCLC	SW 900	7.33266	6.50519	3.2148
Lung:NSCLC	UMC-11	5.66457	2.5332	2.87169
Lymphoma	A3/KAW	7.47943	4.00548	2.15409
Lymphoma	AMO-1	5.69036	4.29691	1.60299
Lymphoma	BC-1	7.20282	-2.78155	-4.59525
Lymphoma	BC-3	7.23809	5.09451	0.743521
Lymphoma	BL-41	7.16077	6.78426	3.22583
Lymphoma	CA46	7.08352	4.13419	3.39589
Lymphoma	CTB-1	7.22444	6.47355	3.496
Lymphoma	Daudi	5.96422	3.52065	3.29921
Lymphoma	DB	7.24026	3.89256	3.84163
Lymphoma	DG-75	6.84212	6.34177	3.99998
Lymphoma	DOHH-2	7.47825	-0.359233	3.07818
Lymphoma	EB-3	6.41373	3.08753	3.6183
Lymphoma	EB2	6.32242	5.68992	3.4495
Lymphoma	Farage	7.56919	6.19704	2.69683
Lymphoma	GA-10	3.95278	2.39563	2.16255
Lymphoma	GRANTA-519	7.566	5.38116	2.79233
Lymphoma	H9	5.28926	1.02023	-5.67777
Lymphoma	HD-MY-Z	7.4528	4.16186	-0.267132
Lymphoma	HDLM-2	7.85198	3.86418	2.21325
Lymphoma	HH	4.60738	2.40484	2.4341
Lymphoma	Hs 445	7.20624	3.91659	0.683198
Lymphoma	HT	7.25141	6.78178	3.52003
Lymphoma	IM-9	6.33658	-1.49578	-6.82234
Lymphoma	JEKO-1	6.44311	2.39726	2.36045
Lymphoma	Jiyoye	7.05548	4.76682	3.58117
Lymphoma	JM1	5.6918	5.91548	2.86386
Lymphoma	JSC-1	5.64629	2.47604	5.79124
Lymphoma	KARPAS-1106P	7.02026	5.54947	3.94066
Lymphoma	KARPAS-299	3.86629	7.16664	4.10927
Lymphoma	KARPAS-422	6.26615	5.78124	4.61715
Lymphoma	KM-H2	5.51662	4.59653	3.38611
Lymphoma	L-1236	6.42899	3.78065	1.31892
Lymphoma	L-428	6.59103	6.84451	3.86627
Lymphoma	L-540	6.59822	3.71969	2.68287
Lymphoma	MC/CAR	6.41192	2.08851	-1.59617
Lymphoma	MC116	7.54479	4.04179	3.74864
Lymphoma	MHH-PREB-1	6.92975	6.56226	3.83229
Lymphoma	NK-92MI	5.6026	2.63897	-0.404336
Lymphoma	NU-DUL-1	7.16489	3.94716	2.16854
Lymphoma	OCI-LY-19	7.05604	0.75562	-6.25936
Lymphoma	P32/ISH	7.09486	-0.801484	2.47438
Lymphoma	Raji	6.88333	6.71197	3.64912
Lymphoma	Ramos-2G6-4C10	6.1137	4.79818	3.88248
Lymphoma	RC-K8	7.42879	6.2714	3.70498
Lymphoma	RL	7.36985	7.00384	3.55483
Lymphoma	RPMI 6666	6.2398	2.67828	-1.31413
Lymphoma	SCC-3	7.11951	5.9586	4.02191
Lymphoma	SLVL	7.64655	3.6907	0.49824
Lymphoma	SR	2.53365	3.79247	-1.77326
Lymphoma	ST486	3.53612	6.05506	2.33684
Lymphoma	SU-DHL-1	7.40078	6.76646	3.86175
Lymphoma	SU-DHL-10	7.09572	4.79105	2.94499
Lymphoma	SU-DHL-16	7.76912	2.44121	-1.62112
Lymphoma	SU-DHL-4	6.95361	0.145404	3.84324
Lymphoma	SU-DHL-5	5.60069	3.30165	1.45168
Lymphoma	SU-DHL-8	6.066	-0.744681	-1.40488
Lymphoma	SUP-HD1	3.95562	3.87738	1.3039
Lymphoma	SUP-M2	7.71263	2.04969	1.45199
Lymphoma	TK	7.29422	6.01105	2.61359
Lymphoma	TUR	7.18057	0.719164	-2.80835
Lymphoma	VAL	6.18337	2.08232	3.04596
Lymphoma	WIL2 NS	7.17287	0.05105	2.03306
Lymphoma	WSU-DLCL2	7.94297	7.05904	3.09626
Lymphoma	WSU-NHL	5.34619	-1.45546	-2.52737
Lymphoma	YT	6.83867	1.82416	0.692964
Miscellaneous	A388	7.59633	2.35082	0.419089
Miscellaneous	GCT	6.48784	0.451231	-1.53191
Miscellaneous	Hs 633T	7.08253	0.988319	-1.26512
Miscellaneous	HT 1080	7.38999	5.45367	0.061701
Miscellaneous	JAR	7.86231	5.61214	3.66279
Miscellaneous	JEG-3	7.13805	6.32546	2.98294
Miscellaneous	MFH-ino	7.46769	3.42836	1.01368
Miscellaneous	SW684	6.79166	6.82479	3.36614
Miscellaneous	SW872	7.30005	2.83472	3.71757
Miscellaneous	SW982	7.0704	4.23755	2.45465
Miscellaneous	VA-ES-BJ	7.9169	3.81724	3.76966
Muscle	A-204	6.15793	2.68076	0.142639
Muscle	A673	7.64194	5.28503	3.69743
Muscle	KYM-1	3.76555	3.79513	2.82149
Muscle	RD	7.27184	1.54982	2.64458
Muscle	RH-1	7.77789	6.19567	3.02285
Muscle	RH-41	2.57033	1.11854	-1.05963
Muscle	SJCRH30	6.24475	3.16642	1.49099
Muscle	TE-441-T	7.68974	2.81522	2.51529
Nervous System	BE(2)-M17	1.20646	-0.182686	-4.84872
Nervous System	CHP-126	5.74388	5.08324	3.81913
Nervous System	CHP-134	4.20684	5.47126	3.12008
Nervous System	CHP-212	7.05278	-1.73054	-9.4886
Nervous System	GI-ME-N	2.63193	0.72339	-3.28813
Nervous System	GOTO	4.14301	2.91943	-0.646242
Nervous System	IMR-5	4.57362	3.88412	1.62114
Nervous System	KELLY	6.904	5.00766	0.121059
Nervous System	KP-N-RT-BM-1	4.20515	4.35677	-1.58407
Nervous System	KP-N-YN	1.73533	2.21329	1.34888
Nervous System	KP-N-YS	6.62006	5.97023	3.21908
Nervous System	LAN-6	4.42964	2.44874	-0.69339
Nervous System	MC-IXC	7.07873	5.29432	3.1772
Nervous System	MHH-NB-11	0.55494	0.924403	-6.8154
Nervous System	NB-1	3.22553	1.31798	1.11608
Nervous System	NB(TU)1-10	0.088526	-0.882004	-5.51242
Nervous System	NB10	5.70887	3.84363	-1.09376
Nervous System	NB12	6.92988	2.07022	1.24405
Nervous System	NB13	7.08049	7.04538	3.65789
Nervous System	NB14	7.4825	4.08769	-2.56397
Nervous System	NB17	7.22944	5.79313	2.82641
Nervous System	NB5	7.44511	5.61492	1.32469
Nervous System	NB6	-0.79758	-1.90803	-8.07024
Nervous System	NB69	0.276997	-1.40662	-6.03591
Nervous System	NB7	7.55956	-0.954814	-4.2166
Nervous System	NH-12	3.83726	2.92352	-0.418015
Nervous System	SIMA	1.68102	0.313206	-3.87202
Nervous System	SK-N-AS	7.25523	1.13193	-5.26152
Nervous System	SK-N-DZ	6.94915	6.58875	1.50982
Nervous System	SK-N-FI	0.26211	2.22351	-1.19233
Nervous System	SK-N-SH	6.81558	1.92547	-0.472245
Nervous System	TGW	4.88002	5.83357	-1.19654
Ovary	A2780	1.30371	-0.76928	-4.88024
Ovary	Caov-3	6.21465	1.65917	0.641323
Ovary	DOV13	6.08094	3.51915	1.92885
Ovary	EFO-21	4.25412	2.2535	1.1585
Ovary	EFO-27	5.57963	4.11488	3.83747
Ovary	ES-2	7.80034	1.74289	-1.55171
Ovary	FU-OV-1	3.45304	0.471792	-4.02867
Ovary	Hey	7.27096	1.51597	-0.329273
Ovary	IGROV-1	7.36485	2.36549	2.66889
Ovary	JHOS-2	4.17669	1.36647	-2.63619
Ovary	JHOS-3	2.61983	3.71119	3.53793
Ovary	JHOS-4	4.71935	-0.066529	-3.21683
Ovary	KGN	6.3153	2.78463	-2.45194
Ovary	KURAMOCHI	4.17029	2.80638	2.79394
Ovary	NIH:OVCAR-3	3.35162	2.00186	2.10163
Ovary	OAW28	4.41701	1.17769	-1.70909
Ovary	OAW42	5.97194	2.47653	-0.689517
Ovary	OC-314	7.89998	4.95756	2.07928
Ovary	OV-17R	4.09047	2.43069	2.11143
Ovary	OV-56	6.67277	6.19606	2.91532
Ovary	OV-7	6.01648	4.78145	3.44076
Ovary	OV-90	4.98971	1.59568	1.81072
Ovary	OVCA420	6.85147	2.83225	1.16185
Ovary	OVCA433	5.4886	2.97405	1.51245
Ovary	OVCAR-4	4.43731	1.98809	-2.49192
Ovary	OVCAR-5	5.53281	1.19678	-0.309729
Ovary	OVCAR-8	6.47922	4.21645	0.922432
Ovary	OVISE	7.19227	5.10683	1.26222
Ovary	OVK-18	7.60417	1.58618	0.440447
Ovary	OVKATE	3.23683	1.9144	-0.800642
Ovary	OVMIU	3.11348	3.59592	2.69635
Ovary	OVTOKO	4.54616	3.3376	1.47301
Ovary	PA-1	6.4381	5.94869	2.68558
Ovary	PEO1	5.95178	0.255912	-3.0298
Ovary	RKN	7.79721	3.11567	0.940634
Ovary	RMG-I	2.07423	0.727208	-6.31209
Ovary	SK-OV-3	5.84775	5.82615	1.99563
Ovary	SW 626	6.32429	1.47389	-1.78886
Ovary	TOV-112D	4.42503	1.02407	-1.25059
Ovary	TOV-21G	7.25595	2.45944	0.446627
Ovary	TYK-nu	7.52285	2.90082	0.100005
Ovary	UWB1.289	5.15938	1.35287	-0.675524
Pancreas	AsPC-1	6.55634	2.43253	0.145312
Pancreas	BxPC-3	6.26915	-0.066151	-5.04055
Pancreas	Capan-1	5.1272	-1.16836	-5.72064
Pancreas	Capan-2	6.46507	1.76474	-1.94055
Pancreas	CFPAC-1	6.41848	3.32883	2.19464
Pancreas	DAN-G	7.14309	4.00711	-0.128542
Pancreas	HPAC	6.2004	0.594631	-4.44065
Pancreas	HPAF-II	6.16931	-0.564061	-5.70735
Pancreas	Hs 766T	6.49436	2.37808	0.909356
Pancreas	HUP-T3	5.39354	2.01053	-1.26228
Pancreas	KP-1N	7.55325	4.32823	0.895631
Pancreas	KP-3	6.63661	4.25114	0.727804
Pancreas	KP-4	7.34796	1.9773	-1.47961
Pancreas	MIA PaCa-2	6.68898	3.30234	1.8798
Pancreas	MZ1-PC	5.90261	-0.901186	-4.81371
Pancreas	PA-TU-8902	7.19446	0.491277	-4.34296
Pancreas	PA-TU-8988T	6.81281	2.37435	0.288439
Pancreas	Panc 02.03	4.6273	0.341576	-4.78576
Pancreas	Panc 03.27	7.24933	1.3747	-1.04557
Pancreas	Panc 04.03	3.16977	-0.643949	-5.26122
Pancreas	Panc 08.13	5.5948	-0.023058	-4.63047
Pancreas	Panc 10.05	5.01777	0.486805	-3.31491
Pancreas	PL18	7.52956	1.23734	-2.15487
Pancreas	PL4	7.36523	-0.056836	-3.67363
Pancreas	PSN1	7.61232	-1.02124	-4.06345
Pancreas	QGP-1	4.74716	-0.435589	-7.15846
Pancreas	SU.86.86	7.38572	6.09125	1.64562
Pancreas	SUIT-2	5.23451	2.55718	-0.736477
Pancreas	SW 1990	6.67119	1.70175	-1.55815
Pancreas	YAPC	6.2105	1.28782	-0.747223
Pleura	H2052	4.52261	4.25878	2.69736
Pleura	H2369	7.16228	6.81619	3.74986
Pleura	H2373	3.84764	1.15589	0.728013
Pleura	H2461	6.40031	4.04534	0.884402
Pleura	H2591	5.16419	4.68875	2.50987
Pleura	H2731	6.79695	4.39792	2.24375
Pleura	H28	4.33161	6.17181	3.22699
Pleura	H2804	4.10618	3.72592	0.713278
Pleura	H2810	5.89302	2.08804	-1.84715
Pleura	H2818	4.8726	4.52692	0.629357
Pleura	H2869	5.49982	2.77165	1.28864
Pleura	H290	5.64023	4.27747	-0.50154
Pleura	H513	4.46223	3.77782	3.07176
Pleura	IST-MES1	2.79705	2.28727	1.40521
Pleura	MPP-89	6.28564	2.79721	1.28087
Pleura	MSTO-211H	6.95614	3.64528	1.23758
Pleura	NCI-H2452	6.92454	4.65457	2.36904
Prostate	22RV1	4.88428	1.11117	3.03034
Prostate	BPH-1	2.09942	-1.14754	-6.0002
Prostate	DU 145	7.4528	6.68767	3.66872
Prostate	LNCaP clone FGC	7.74148	2.26066	2.74366
Prostate	PC-3	7.35546	7.04511	4.02282
Prostate	PWR-1E	5.77649	4.47226	0.130087
Prostate	VCaP	6.2356	4.30273	3.22016
Skin	451Lu	7.61886	0.083	-9.50378
Skin	A-375	7.58838	1.42414	-7.58792
Skin	A101D	7.55116	0.755948	-3.90888
Skin	A2058	7.35028	6.15685	3.14138
Skin	A4-Fuk	1.93518	-0.440346	-4.20003
Skin	A431	6.62996	2.2367	-0.904701
Skin	C32	7.72638	-0.662088	-9.83739
Skin	CHL-1	7.2399	2.87208	-0.607257
Skin	COLO 792	2.28577	-0.278667	-5.98209
Skin	COLO-679	7.65482	0.853544	-4.71192
Skin	COLO-783	7.23004	-1.08529	-7.09504
Skin	COLO-800	5.34862	2.39343	1.22372
Skin	COLO-829	7.09791	0.47246	-6.35742
Skin	CP50-MEL-B	7.42747	-0.954341	-9.01386
Skin	CP66-MEL	7.09179	-0.311062	-7.58846
Skin	DJM-1	7.49413	1.90115	-1.86138
Skin	G-361	6.10987	0.165408	-8.52817
Skin	G-MEL	7.16332	0.492424	-8.87773
Skin	GAK	7.26675	1.24727	-3.2762
Skin	HMVII	7.24402	0.894723	-5.614
Skin	Hs 939.T	7.46875	-0.958479	-9.93324
Skin	Hs 940.T	7.13519	5.72446	3.67507
Skin	HT-144	7.48605	-0.992479	-8.5135
Skin	IGR-1	7.3773	1.07205	-3.22228
Skin	IGR-37	7.02243	0.17891	-5.87948
Skin	IPC-298	7.18312	0.67488	-7.52936
Skin	IST-MEL1	7.43626	3.25833	-0.526302
Skin	LB2518-MEL	7.68998	-0.396753	-6.87068
Skin	LB373-MEL-D	7.41321	1.07408	-3.67361
Skin	LOXIMVI	7.49494	2.25243	0.534521
Skin	M-14	7.25656	-0.99557	-8.68595
Skin	MEL-HO	6.90699	-0.002025	-9.51267
Skin	MEL-JUSO	7.30529	1.34475	-3.18657
Skin	MEWO	5.83659	1.0225	-3.58793
Skin	MMAC-SF	7.00573	-0.60398	-8.14234
Skin	MZ2-MEL.	7.29914	0.518631	-8.33548
Skin	MZ7-mel	7.13761	-0.687974	-8.11219
Skin	RPMI-7951	7.52984	1.54299	-1.13079
Skin	RVH-421	6.66844	0.196147	-9.06002
Skin	SH-4	7.12124	-0.679613	-6.73556
Skin	SK-MEL-1	7.25921	-0.471987	-6.93343
Skin	SK-MEL-2	6.73582	-1.11194	-5.81287
Skin	SK-MEL-24	7.03642	0.388156	-9.87402
Skin	SK-MEL-28	7.41251	0.16198	-6.5359
Skin	SK-MEL-3	7.23668	5.71035	4.18252
Skin	SK-MEL-30	7.22129	1.31675	-5.23467
Skin	SK-MEL-5	7.15371	2.11694	-0.223584
Skin	UACC-257	7.05659	-0.386292	-7.66692
Skin	UACC-62	7.71555	1.16027	-3.59691
Skin	VMRC-MELG	6.51554	6.4235	3.04571
Skin	WM-115	7.24106	-0.4352	-7.02464
Skin	WM1552C	7.00132	1.00972	-2.64295
Skin	WM278	7.61772	1.19546	-2.89864
Skin	WM35	7.45047	-0.596904	-12.765
Skin	WM793B	7.39193	3.03434	1.59841
Stomach	23132/87	5.89279	1.77886	-2.29414
Stomach	AGS	6.74973	0.193305	-4.02827
Stomach	ECC10	3.67512	-0.894799	-2.56868
Stomach	FU97	7.21916	2.06705	0.320356
Stomach	GCIY	3.33812	1.10074	-1.81437
Stomach	GT3TKB	7.69249	5.48929	3.05313
Stomach	HGC-27	7.42593	6.60415	3.61754
Stomach	Hs 746T	6.0976	1.35255	-1.75287
Stomach	HSC-39	6.95537	1.97434	-1.25917
Stomach	IM-95	2.13882	3.87972	2.12344
Stomach	KATO III	6.21917	2.83699	0.74479
Stomach	MKN1	6.20727	4.54728	2.57863
Stomach	MKN28	7.29345	4.74414	1.76477
Stomach	MKN45	7.05073	1.31782	-2.93826
Stomach	MKN7	5.49281	3.74363	3.08273
Stomach	NCI-N87	7.24004	1.41241	-0.133981
Stomach	NUGC-3	6.02782	2.98632	1.39505
Stomach	NUGC-4	4.59713	1.40144	-1.37943
Stomach	OCUM-1	6.64915	-2.54682	-12.5496
Stomach	RF-48	6.15105	4.27739	0.785531
Stomach	SCH	6.42515	3.61427	2.94816
Stomach	SNU-1	7.47486	0.788472	-3.13973
Stomach	SNU-16	6.23943	4.38964	3.28331
Stomach	SNU-5	4.19789	6.59291	-4.26745
Stomach	TGBC11TKB	5.35676	-1.6586	-6.05835
Testes	NCC-IT-A3	6.87036	5.42498	2.2886
Testes	NEC8	7.0456	0.850819	-1.10215
Testes	NTERA-S-cl-D1	8.06239	3.9616	1.47975
Thyroid	8305C	6.24732	-0.048319	-5.14549
Thyroid	8505C	7.00565	0.640869	-4.13436
Thyroid	ASH-3	7.28055	2.41939	-0.641914
Thyroid	B-CPAP	7.12634	0.729016	-2.35198
Thyroid	BHT-101	6.81794	-0.110948	-5.74539
Thyroid	CAL-62	6.66439	1.82237	-1.73661
Thyroid	CGTH-W-1	5.87811	0.755777	-1.15305
Thyroid	FTC-133	7.43945	5.40597	3.56206
Thyroid	HTC-C3	6.51349	0.448806	-1.6217
Thyroid	IHH-4	7.80625	1.20658	-1.98379
Thyroid	K5	6.93603	3.00429	6.37813
Thyroid	KMH-2	7.45451	6.10387	3.41419
Thyroid	ML-1	4.62991	0.722276	-2.22432
Thyroid	RO82-W-1	5.85468	3.59291	2.11908
Thyroid	TT	6.13176	6.50866	3.08028
Thyroid	TT2609-C02	7.28305	0.831707	-3.0506
UrinaryTract	639-V	7.42466	2.96359	4.30378
UrinaryTract	647-V	6.24888	6.20564	1.82896
UrinaryTract	BFTC-905	7.40096	1.40069	-3.51699
UrinaryTract	CAL-29	4.0833	3.67894	0.010838
UrinaryTract	DSH1	7.59546	-0.356989	-4.23559
UrinaryTract	HT 1376	6.28594	5.44438	4.02778
UrinaryTract	J82	7.07664	6.15392	2.31666
UrinaryTract	KU-19-19	7.54192	0.531845	-3.50141
UrinaryTract	LB831-BLC	6.77968	3.16746	2.98828
UrinaryTract	RT-112	5.47697	1.58023	-1.72725
UrinaryTract	RT4	6.51637	2.55202	3.16619
UrinaryTract	SW 780	2.23765	1.04631	-3.55169
UrinaryTract	SW-1710	4.86483	2.54465	-0.378536
UrinaryTract	T24	6.7288	3.24992	3.06661
UrinaryTract	TCCSUP	6.8625	3.56904	0.996005
UrinaryTract	UM-UC-3	7.69327	3.84605	1.5049
UrinaryTract	VM-CUB1	6.25805	2.49934	-1.30498
Uterus	AN3CA	3.07317	2.49553	3.32092
Uterus	COLO 684	6.25791	3.84767	2.85519
Uterus	EN	5.94347	2.90238	1.77821
Uterus	ESS-1	6.2982	2.97998	-0.556245
Uterus	HEC-1	7.16946	6.82293	3.58808
Uterus	KLE	5.1103	3.24354	1.79003
Uterus	MFE-280	4.42944	1.17087	-2.78752
Uterus	MFE-296	4.93124	2.36719	0.147879
Uterus	MFE-319	4.29711	1.83426	-1.50868
Uterus	RL95-2	3.77269	0.893237	-1.37645
Uterus	SK-UT-1	4.77133	5.7981	3.51557
Uterus	SNG-M	7.52442	0.00382	-4.60712
Vulva	SK-LMS-1	4.21426	1.05441	-2.9873
Vulva	SW954	3.13858	1.7404	-1.48629
Vulva	SW962	4.5831	3.78213	-0.247508
