# Supplementary material for: High-risk neuroblastoma with NF1 loss of function is targetable using SHP2 inhibition
Source: Cell Rep. Author manuscript; Available in PMC 2023 Jul 19. (PMC10353975; doi:10.1016/j.celrep.2022.111095)
Supplement: 3 [file NIHMS1914136-supplement-3.xlsx]

## Sheet: Sheet1
Supplemental table2: Neuroblastoma cell line sensitivity to Trametinib and SHP099
Cell Line	Gender	Age (months)	SHP099 AUC	Ln_IC50 SHP099	Trametinib AUC	Ln_IC50 Trametinib	MYCN status	1p36 del	3p26 del	11q23 del	17q21-qter unbal gain	ALK mutation	p53 mutation	RAS Mutation	BRAF mutation	ARAF mutation	NF1 mutation
ACN	Male		1.06853		0.11		WT					WT		WT	V600E	WT	WT
BE(2)-M17	Male		0.769162	1.20646	0.837	-4.84872	AMP					WT		WT	WT	WT	ALT
CHP-126	Female		0.90957	5.74388	0.985	3.81913	AMP					WT		WT	WT	WT	WT
CHP-134	Male		0.840322	4.20684		3.12008	AMP	LOH p32.3-pter; Gain p34.3-p36.22; Loss p36.22-pter	Gain/AI p26.3	None	Gain q12-qter	WT	WT	WT	WT	WT	WT
CHP-212	Male		1.00214	7.05278	0.0608	-9.4886	AMP	Loss p13.2-pter	Gain/AI p26.3	cnLOH 23.3	Gain q12-qter	WT	WT	NRAS Q61K	WT	WT	WT
GI-ME-N	Female		0.799158	2.63193	0.34	-3.28813	WT					WT		WT	WT	WT	ALT
GOTO	Male		0.954466	4.14301	0.98	-0.646242	AMP					WT		WT	WT	WT	WT
IMR-5	Male		0.814053	4.57362	0.945	1.62114	AMP	gain+LOH p32.3-pter	gain	loss q22.1-qter	gain q21.2-qter	WT	WT	WT	WT	WT	WT
KELLY	Female		1.00159	6.904	0.645	0.121059	AMP	LOH p21.3-pter; Loss p36.32; Gain p36.33	Loss p26.2	Loss q23.3-qter	Gain q21.2-qter	F1174L	P177T	WT	WT	WT	WT
KP-N-RT-BM-1	Female		0.87149	4.20515		-1.58407	AMP					F1174L	WT	WT	WT	WT	WT
KP-N-YN	Male		0.723131	1.73533	0.894	1.34888	AMP					WT		WT	WT	WT	ALT
KP-N-YS	Male		0.964931	6.62006		3.21908	AMP					WT		WT	WT	WT	WT
LAN6	Male	60	0.892426	4.42964	0.642	-0.69339	WT	p36.12-pter; cnLOH p35.3-p36.11	Loss p14.3-pter	Loss q13.4-qter	Gain q12-qter	D1091N	WT	KRAS G12C	WT	WT	WT
MC-IXC	Female		0.997953	7.07873	0.996	3.1772	WT					WT		WT	WT	WT	WT
MHH-NB-11	Male		0.64958	0.55494		-6.8154	AMP					WT		WT	WT	WT	ALT
NB(TU)1-10	Female		0.614408	0.088526	0.991	-5.51242	AMP					WT		WT	WT	WT	WT
NB-1	Female		0.895585	3.22553	0.769	1.11608	AMP	Loss p32.2-pter	Gain p24.1-pter	cnLOH q23.1	Gain q22-qter	WT	WT	WT	I326V	WT	WT
NB10	Male		0.991553	5.70887	0.533	-1.09376	AMP					WT		WT	WT	WT	ALT
NB12	Female		1.00858	6.92988	0.526	1.24405	WT					WT	WT	WT	WT	WT	WT
NB13	Male		1.04554	7.08049	0.984	3.65789	AMP					WT		WT	WT	WT	WT
NB14	Female		1.0241	7.4825	0.814	-2.56397	AMP					F1174L		WT	WT	WT	WT
NB17	Female		1.00137	7.22944	0.98	2.82641	AMP					WT		WT	WT	WT	WT
NB5	Female		1.04144	7.44511	0.342	1.32469	AMP					WT		WT	WT	WT	WT
NB6	Male		0.550984	-0.79758		-8.07024	AMP					WT		WT	WT	WT	WT
NB-69	Female		0.674684	0.276997		-6.03591	WT	Loss p13.3-pter	None	cnLOH q23.1, q23.3	Gain q22-qter	WT	WT	WT	WT	WT	WT
NB7	Male		1.04966	7.55956	0.964	-4.2166	AMP					WT		WT	WT	WT	WT
NBsusSR	Male		1.03484		0.986		WT					WT		WT	WT	R124H	ALT
NH-12	Male		0.901725	3.83726		-0.418015	AMP					WT		WT	WT	WT	ALT
SIMA	Male		0.686302	1.68102	0.708	-3.87202	AMP					V526F	WT	WT	WT	WT	ALT
SK-N-AS	Female	72	0.958737	7.25523	0.363	-5.26152	WT	Loss p36.22-36.32	Loss p14.2-pter	q13.4-qter	Gain q21.31-qter	WT	H168R	NRAS Q61K	WT	WT	WT
SK-N-DZ	Female		1.14536	6.94915	0.801	1.50982	AMP	None	Gain/AI p26.1-pter	Loss q21-qter	Gain q21.2-qter	WT	R110L	WT	WT	WT	WT
SK-N-FI	Male	132	0.696252	0.26211	0.599	-1.19233	WT	None	None	None	Gain q21.31-qter	WT	M246R	WT	WT	WT	ALT
SK-N-SH	Female		0.998583	6.81558	0.767	-0.472245	WT	None	None	None	Gain q21.31-qter	F1174L	WT	WT	WT	WT	WT
TGW	Male		0.981222	4.88002	0.977	-1.19654	AMP					R1275Q		WT	WT	WT	ALT
