# Supplementary material for: High-risk neuroblastoma with NF1 loss of function is targetable using SHP2 inhibition
Source: Cell Rep. Author manuscript; Available in PMC 2023 Jul 19. (PMC10353975; doi:10.1016/j.celrep.2022.111095)
Supplement: 4 [file NIHMS1914136-supplement-4.xlsx]

## Sheet: Sheet1
Supplemental table 3 Molecular characteristics of the NB models in this paper
Cell Line	Gender	Age (months)	MYCN status	1p36 del	3p26 del	11q23 del	17q21-qter unbal gain	ALK mutation	p53 mutation	RAS Mutation	BRAF mutation	ARAF mutation	NF1 mutation
CHLA20	Female	24	WT						WT
CHLA172	Male		WT						V216L
COG-N-415	Female	24	AMP					F1174L	WT
COG-N-452	Male		AMP					F1174L	WT
COG-N-496	Female		AMP					WT	NA
COG-N-561	Female		AMP					F1245L	NA
FELIX (COG-N-426)	Male		WT					F1254C	WT
